# Supplementary material for: Decaying Post-Seismic Deformation Observed on the Korean Peninsula Following the 2011 Tohoku-Oki Earthquake
Source: Sensors (Basel). 2021 Jun 30;21(13):4493. doi: 10.3390/s21134493 (PMC8271430; doi:10.3390/s21134493)
Supplement: Supplementary file 1 [file sensors-21-04493-s001.zip]

Archive with 1 entries (1 files):
- sensors-1224046-supplementary.pdf
